# Supplementary material for: Identification of Antiviral Compounds against Monkeypox Virus Profilin-like Protein A42R from Plantago lanceolata
Source: Molecules. 2022 Nov 9;27(22):7718. doi: 10.3390/molecules27227718 (PMC9697570; doi:10.3390/molecules27227718)
Supplement: Supplementary file 1 [file molecules-27-07718-s001.zip]

Archive with 1 entries (1 files):
- molecules-1966319-supplementary.pdf
